# Supplementary material for: Infectious Risk in Pediatric Emergency Departments in Italy: A Survey by the Italian Society for Pediatric Emergency and Urgent Medicine (SIMEUP) on Available Preventive and Diagnostic Tools
Source: J Clin Med. 2024 Dec 19;13(24):7762. doi: 10.3390/jcm13247762 (PMC11727668; doi:10.3390/jcm13247762)
Supplement: Supplementary file 1 [file jcm-13-07762-s001.zip]

Archive with 1 entries (1 files):
- jcm-3212756-supplementary.pdf
